# Supplementary material for: MYBL2 alternative splicing-related genetic variants reduce the risk of triple-negative breast cancer in the Chinese population
Source: Front Genet. 2023 Apr 18;14:1150976. doi: 10.3389/fgene.2023.1150976 (PMC10151490; doi:10.3389/fgene.2023.1150976)
Supplement: Supplementary file 3 [file DataSheet3.xlsx]

## Sheet: Sheet1
Cancer type	SNP position	SNP ID	Alleles	Gene	Splicing type	Splicing exon	AS ID	Splice position	Beta	T-stat	R	P-value
BRCA	20:42326880	rs184032	A/G	MYBL2	ES	3	59450	20:42310424	0.37	9.17	0.27	2.38e-19
BRCA	20:42336684	rs420755	C/G	MYBL2	ES	3	59450	20:42310424	0.37	9.16	0.27	2.62e-19
BRCA	20:42340684	rs285172	G/A	MYBL2	ES	3	59450	20:42310424	0.37	9.16	0.27	2.63e-19
BRCA	20:42336205	rs826955	C/G	MYBL2	ES	3	59450	20:42310424	0.37	9.13	0.27	3.41e-19
BRCA	20:42337875	rs285171	C/G	MYBL2	ES	3	59450	20:42310424	0.36	9.05	0.27	6.73e-19
BRCA	20:42306971	rs11470203	GAAAAA/G	MYBL2	ES	3	59450	20:42310424	0.41	9.01	0.27	8.96e-19
BRCA	20:42307092	rs826953	A/T	MYBL2	ES	3	59450	20:42310424	0.41	9.01	0.27	9.24e-19
BRCA	20:42306260	rs826951	A/G	MYBL2	ES	3	59450	20:42310424	0.41	9	0.27	1.01e-18
BRCA	20:42306307	rs3091245	A/T	MYBL2	ES	3	59450	20:42310424	0.41	9	0.27	1.01e-18
BRCA	20:42299914	rs826947	T/G	MYBL2	ES	3	59450	20:42310424	0.41	8.95	0.26	1.5e-18
BRCA	20:42300725	rs3127069	T/C	MYBL2	ES	3	59450	20:42310424	0.41	8.95	0.26	1.5e-18
BRCA	20:42312304	rs376532	G/C	MYBL2	ES	3	59450	20:42310424	0.42	8.9	0.26	2.29e-18
BRCA	20:42310509	rs442143	T/C	MYBL2	ES	3	59450	20:42310424	0.42	8.83	0.26	4.16e-18
BRCA	20:42311855	rs387769	A/G	MYBL2	ES	3	59450	20:42310424	0.41	8.78	0.26	6.15e-18
BRCA	20:42240397	rs6093860	C/A	MYBL2	ES	3	59450	20:42310424	0.36	8.78	0.26	6.33e-18
BRCA	20:42312619	rs3092364	G/A	MYBL2	ES	3	59450	20:42310424	0.42	8.77	0.26	6.75e-18
BRCA	20:42311088	rs445912	T/C	MYBL2	ES	3	59450	20:42310424	0.42	8.75	0.26	8.12e-18
BRCA	20:42238822	rs6030981	C/T	MYBL2	ES	3	59450	20:42310424	0.36	8.75	0.26	8.46e-18
BRCA	20:42238857	rs6030982	G/A	MYBL2	ES	3	59450	20:42310424	0.36	8.75	0.26	8.46e-18
BRCA	20:42239145	rs2038457	A/G	MYBL2	ES	3	59450	20:42310424	0.36	8.74	0.26	9.18e-18
BRCA	20:42314067	rs6031036	T/C	MYBL2	ES	3	59450	20:42310424	0.42	8.71	0.26	1.18e-17
BRCA	20:42329799	rs285165	A/G	MYBL2	ES	3	59450	20:42310424	-0.35	-8.69	-0.26	1.33e-17
BRCA	20:42294719	rs826944	T/C	MYBL2	ES	3	59450	20:42310424	0.4	8.69	0.26	1.39e-17
BRCA	20:42230695	rs6073143	C/T	MYBL2	ES	3	59450	20:42310424	-0.32	-8.63	-0.26	2.18e-17
BRCA	20:42306943	rs140599625	AAAAT/A	MYBL2	ES	3	59450	20:42310424	0.4	8.59	0.25	2.97e-17
BRCA	20:42227012	rs6073142	C/T	MYBL2	ES	3	59450	20:42310424	0.32	8.58	0.25	3.29e-17
BRCA	20:42238250	rs6103393	A/T	MYBL2	ES	3	59450	20:42310424	0.33	8.57	0.25	3.62e-17
BRCA	20:42237067	rs2145214	C/A	MYBL2	ES	3	59450	20:42310424	0.35	8.51	0.25	5.85e-17
BRCA	20:42236697	rs11427975	A/AG	MYBL2	ES	3	59450	20:42310424	0.35	8.48	0.25	7.4e-17
BRCA	20:42236671	rs4812726	A/G	MYBL2	ES	3	59450	20:42310424	0.35	8.47	0.25	7.9e-17
BRCA	20:42243186	rs6073152	G/T	MYBL2	ES	3	59450	20:42310424	0.32	8.43	0.25	1.15e-16
BRCA	20:42236454	rs4812725	G/A	MYBL2	ES	3	59450	20:42310424	0.34	8.42	0.25	1.2e-16
BRCA	20:42228984	rs1986255	A/G	MYBL2	ES	3	59450	20:42310424	0.34	8.41	0.25	1.27e-16
BRCA	20:42316582	rs285187	G/A	MYBL2	ES	3	59450	20:42310424	0.39	8.39	0.25	1.49e-16
BRCA	20:42225923	rs4810386	A/G	MYBL2	ES	3	59450	20:42310424	0.32	8.38	0.25	1.6e-16
BRCA	20:42291961	rs385345	A/G	MYBL2	ES	3	59450	20:42310424	-0.34	-8.36	-0.25	1.88e-16
BRCA	20:42253898	rs6103396	C/A	MYBL2	ES	3	59450	20:42310424	0.31	8.36	0.25	1.98e-16
BRCA	20:42276644	rs3091647	A/G	MYBL2	ES	3	59450	20:42310424	-0.33	-8.31	-0.25	2.95e-16
BRCA	20:42218214	rs6065629	T/C	MYBL2	ES	3	59450	20:42310424	0.32	8.3	0.25	3.17e-16
BRCA	20:42218919	rs1894668	C/G	MYBL2	ES	3	59450	20:42310424	-0.33	-8.28	-0.25	3.56e-16
BRCA	20:42257994	rs10557881	GCTCC/G	MYBL2	ES	3	59450	20:42310424	0.31	8.25	0.25	4.46e-16
BRCA	20:42260247	rs6073162	T/C	MYBL2	ES	3	59450	20:42310424	0.31	8.24	0.24	5.04e-16
BRCA	20:42221606	rs6073139	G/A	MYBL2	ES	3	59450	20:42310424	0.31	8.21	0.24	6.21e-16
BRCA	20:42262868	rs6031003	G/A	MYBL2	ES	3	59450	20:42310424	0.33	8.21	0.24	6.3e-16
BRCA	20:42283990	rs6103413	G/C	MYBL2	ES	3	59450	20:42310424	0.31	8.19	0.24	7.69e-16
BRCA	20:42222395	rs6093859	G/T	MYBL2	ES	3	59450	20:42310424	0.33	8.15	0.24	9.76e-16
BRCA	20:42242700	rs4473450	A/G	MYBL2	ES	3	59450	20:42310424	-0.32	-8.12	-0.24	1.25e-15
BRCA	20:42264502	rs6031007	C/T	MYBL2	ES	3	59450	20:42310424	0.3	8.11	0.24	1.39e-15
BRCA	20:42286082	rs397553	G/A	MYBL2	ES	3	59450	20:42310424	0.3	8.11	0.24	1.43e-15
BRCA	20:42286264	rs6017135	C/T	MYBL2	ES	3	59450	20:42310424	0.3	8.11	0.24	1.43e-15
BRCA	20:42220368	rs6017120	A/G	MYBL2	ES	3	59450	20:42310424	0.33	8.1	0.24	1.53e-15
BRCA	20:42281384	rs285193	A/G	MYBL2	ES	3	59450	20:42310424	0.32	8.09	0.24	1.56e-15
BRCA	20:42219221	rs6065630	T/C	MYBL2	ES	3	59450	20:42310424	0.33	8.08	0.24	1.71e-15
BRCA	20:42219265	rs6073136	T/C	MYBL2	ES	3	59450	20:42310424	0.33	8.08	0.24	1.77e-15
BRCA	20:42219780	rs3752561	G/T	MYBL2	ES	3	59450	20:42310424	0.33	8.07	0.24	1.9e-15
BRCA	20:42255437	rs138432349	AAGTGTTGAT/A	MYBL2	ES	3	59450	20:42310424	0.3	8.06	0.24	2e-15
BRCA	20:42278139	rs35481647	ATTC/A	MYBL2	ES	3	59450	20:42310424	0.32	8.06	0.24	2.01e-15
BRCA	20:42281834	rs285194	A/G	MYBL2	ES	3	59450	20:42310424	0.32	8.05	0.24	2.14e-15
BRCA	20:42235829	rs146734714	T/C	MYBL2	ES	3	59450	20:42310424	0.33	8.05	0.24	2.21e-15
BRCA	20:42244003	rs6130427	C/T	MYBL2	ES	3	59450	20:42310424	-0.3	-8.03	-0.24	2.49e-15
BRCA	20:42258960	rs6030998	C/T	MYBL2	ES	3	59450	20:42310424	0.3	8.02	0.24	2.73e-15
BRCA	20:42282286	rs285196	T/A	MYBL2	ES	3	59450	20:42310424	0.32	8.02	0.24	2.8e-15
BRCA	20:42285359	rs6093867	G/T	MYBL2	ES	3	59450	20:42310424	0.32	8.02	0.24	2.8e-15
BRCA	20:42282471	rs184033	A/G	MYBL2	ES	3	59450	20:42310424	0.32	8.02	0.24	2.86e-15
BRCA	20:42285456	rs6017134	G/T	MYBL2	ES	3	59450	20:42310424	0.32	8.02	0.24	2.86e-15
BRCA	20:42286511	rs6017136	G/A	MYBL2	ES	3	59450	20:42310424	0.32	8.02	0.24	2.86e-15
BRCA	20:42286805	rs2425618	C/T	MYBL2	ES	3	59450	20:42310424	0.32	8.02	0.24	2.86e-15
BRCA	20:42288301	rs2867730	G/T	MYBL2	ES	3	59450	20:42310424	0.32	8.02	0.24	2.86e-15
BRCA	20:42279727	rs826962	C/T	MYBL2	ES	3	59450	20:42310424	0.32	8.01	0.24	2.98e-15
BRCA	20:42278268	rs2867729	G/A	MYBL2	ES	3	59450	20:42310424	0.32	8.01	0.24	3.08e-15
BRCA	20:42226487	rs6065632	C/T	MYBL2	ES	3	59450	20:42310424	0.32	8	0.24	3.3e-15
BRCA	20:42279114	rs285190	G/A	MYBL2	ES	3	59450	20:42310424	0.3	7.97	0.24	4e-15
BRCA	20:42247156	rs6073153	C/T	MYBL2	ES	3	59450	20:42310424	0.3	7.96	0.24	4.4e-15
BRCA	20:42221633	rs6073140	T/G	MYBL2	ES	3	59450	20:42310424	0.33	7.95	0.24	4.6e-15
BRCA	20:42246284	rs4810389	A/G	MYBL2	ES	3	59450	20:42310424	0.32	7.95	0.24	4.72e-15
BRCA	20:42265966	rs6031008	G/A	MYBL2	ES	3	59450	20:42310424	0.3	7.95	0.24	4.78e-15
BRCA	20:42268030	rs409587	G/C	MYBL2	ES	3	59450	20:42310424	0.3	7.94	0.24	5.07e-15
BRCA	20:42244578	rs11476681	GA/G	MYBL2	ES	3	59450	20:42310424	0.32	7.91	0.24	6.27e-15
BRCA	20:42308217	rs454255	T/G	MYBL2	ES	3	59450	20:42310424	0.42	7.89	0.24	7.24e-15
BRCA	20:42308715	rs405660	T/G	MYBL2	ES	3	59450	20:42310424	0.42	7.89	0.24	7.24e-15
BRCA	20:42309380	rs428000	A/G	MYBL2	ES	3	59450	20:42310424	0.42	7.89	0.24	7.24e-15
BRCA	20:42227511	rs4810387	A/G	MYBL2	ES	3	59450	20:42310424	0.32	7.89	0.24	7.26e-15
BRCA	20:42225114	rs2664519	G/A	MYBL2	ES	3	59450	20:42310424	0.32	7.87	0.23	8.58e-15
BRCA	20:42217422	rs6030970	G/T	MYBL2	ES	3	59450	20:42310424	0.32	7.85	0.23	9.77e-15
BRCA	20:42242943	rs6073150	C/T	MYBL2	ES	3	59450	20:42310424	0.31	7.85	0.23	9.94e-15
BRCA	20:42285890	rs385609	C/G	MYBL2	ES	3	59450	20:42310424	0.32	7.85	0.23	1.01e-14
BRCA	20:42285962	rs412396	C/G	MYBL2	ES	3	59450	20:42310424	0.32	7.85	0.23	1.01e-14
BRCA	20:42241347	rs10646057	A/ACAAT	MYBL2	ES	3	59450	20:42310424	0.31	7.85	0.23	1.01e-14
BRCA	20:42285948	rs367342	G/T	MYBL2	ES	3	59450	20:42310424	0.32	7.85	0.23	1.03e-14
BRCA	20:42219831	rs3752562	C/T	MYBL2	ES	3	59450	20:42310424	0.3	7.84	0.23	1.11e-14
BRCA	20:42216647	rs1055334	A/G	MYBL2	ES	3	59450	20:42310424	0.32	7.84	0.23	1.13e-14
BRCA	20:42270921	rs439115	T/C	MYBL2	ES	3	59450	20:42310424	0.3	7.83	0.23	1.14e-14
BRCA	20:42255864	rs2093139	G/A	MYBL2	ES	3	59450	20:42310424	0.29	7.83	0.23	1.17e-14
BRCA	20:42256630	rs4812728	G/A	MYBL2	ES	3	59450	20:42310424	0.29	7.83	0.23	1.17e-14
BRCA	20:42225677	rs62225579	A/G	MYBL2	ES	3	59450	20:42310424	0.32	7.82	0.23	1.23e-14
BRCA	20:42258140	rs6030996	C/A	MYBL2	ES	3	59450	20:42310424	0.31	7.82	0.23	1.27e-14
BRCA	20:42251082	rs11476747	CA/C	MYBL2	ES	3	59450	20:42310424	0.29	7.82	0.23	1.31e-14
BRCA	20:42243805	rs6065636	T/C	MYBL2	ES	3	59450	20:42310424	0.31	7.82	0.23	1.31e-14
BRCA	20:42243863	rs6093861	A/G	MYBL2	ES	3	59450	20:42310424	0.31	7.82	0.23	1.31e-14
BRCA	20:42283166	rs6073169	G/C	MYBL2	ES	3	59450	20:42310424	0.31	7.81	0.23	1.35e-14
BRCA	20:42244259	rs2903655	C/T	MYBL2	ES	3	59450	20:42310424	0.31	7.8	0.23	1.51e-14
BRCA	20:42244297	rs1973954	G/T	MYBL2	ES	3	59450	20:42310424	0.31	7.8	0.23	1.51e-14
BRCA	20:42306309	rs6130432	T/C	MYBL2	ES	3	59450	20:42310424	0.43	7.79	0.23	1.54e-14
BRCA	20:42296961	rs285204	T/C	MYBL2	ES	3	59450	20:42310424	0.43	7.79	0.23	1.62e-14
BRCA	20:42297411	rs285201	C/T	MYBL2	ES	3	59450	20:42310424	0.43	7.79	0.23	1.62e-14
BRCA	20:42300262	rs826948	A/G	MYBL2	ES	3	59450	20:42310424	0.43	7.79	0.23	1.62e-14
BRCA	20:42315091	rs285186	G/A	MYBL2	ES	3	59450	20:42310424	0.42	7.78	0.23	1.75e-14
BRCA	20:42252325	rs4810390	G/T	MYBL2	ES	3	59450	20:42310424	0.29	7.77	0.23	1.8e-14
BRCA	20:42248666	rs6030988	C/T	MYBL2	ES	3	59450	20:42310424	0.29	7.77	0.23	1.82e-14
BRCA	20:42253542	rs6073157	A/G	MYBL2	ES	3	59450	20:42310424	0.31	7.77	0.23	1.83e-14
BRCA	20:42217085	rs6103390	T/C	MYBL2	ES	3	59450	20:42310424	0.32	7.77	0.23	1.84e-14
BRCA	20:42263113	rs6065637	T/G	MYBL2	ES	3	59450	20:42310424	0.31	7.76	0.23	1.92e-14
BRCA	20:42263872	rs6130429	A/G	MYBL2	ES	3	59450	20:42310424	0.31	7.76	0.23	1.92e-14
BRCA	20:42264726	rs2273523	T/C	MYBL2	ES	3	59450	20:42310424	0.31	7.76	0.23	1.92e-14
BRCA	20:42217965	rs375176196	C/CTTTTTTTT	MYBL2	ES	3	59450	20:42310424	0.32	7.76	0.23	1.92e-14
BRCA	20:42263810	rs6031004	A/C	MYBL2	ES	3	59450	20:42310424	0.31	7.76	0.23	1.95e-14
BRCA	20:42263927	rs6031005	A/G	MYBL2	ES	3	59450	20:42310424	0.31	7.76	0.23	1.95e-14
BRCA	20:42264017	rs6031006	G/A	MYBL2	ES	3	59450	20:42310424	0.31	7.76	0.23	1.95e-14
BRCA	20:42216887	rs6030969	A/G	MYBL2	ES	3	59450	20:42310424	0.32	7.76	0.23	1.96e-14
BRCA	20:42243121	rs6073151	G/A	MYBL2	ES	3	59450	20:42310424	0.31	7.74	0.23	2.37e-14
BRCA	20:42246198	rs4810388	C/G	MYBL2	ES	3	59450	20:42310424	0.31	7.73	0.23	2.5e-14
BRCA	20:42265650	rs6017129	A/G	MYBL2	ES	3	59450	20:42310424	0.31	7.73	0.23	2.56e-14
BRCA	20:42268608	rs2867728	C/T	MYBL2	ES	3	59450	20:42310424	0.31	7.72	0.23	2.7e-14
BRCA	20:42269744	rs427205	A/G	MYBL2	ES	3	59450	20:42310424	0.31	7.72	0.23	2.7e-14
BRCA	20:42270837	rs383634	C/T	MYBL2	ES	3	59450	20:42310424	0.31	7.72	0.23	2.7e-14
BRCA	20:42271374	rs426197	T/G	MYBL2	ES	3	59450	20:42310424	0.31	7.7	0.23	3.12e-14
BRCA	20:42247288	rs370439895	A/ATT	MYBL2	ES	3	59450	20:42310424	0.3	7.57	0.23	8.34e-14
BRCA	20:42268341	rs422234	C/T	MYBL2	ES	3	59450	20:42310424	0.3	7.49	0.22	1.49e-13
BRCA	20:42226506	rs6103391	G/C	MYBL2	ES	3	59450	20:42310424	0.3	7.46	0.22	1.74e-13
BRCA	20:42249185	rs6073155	C/A	MYBL2	ES	3	59450	20:42310424	0.3	7.41	0.22	2.48e-13
BRCA	20:42248848	rs6073154	T/A	MYBL2	ES	3	59450	20:42310424	0.29	7.37	0.22	3.44e-13
BRCA	20:42234936	rs6130425	T/C	MYBL2	ES	3	59450	20:42310424	0.33	7.16	0.21	1.55e-12
BRCA	20:42230644	rs6030978	C/T	MYBL2	ES	3	59450	20:42310424	0.33	7.13	0.21	1.85e-12
BRCA	20:42214525	rs6073134	C/A	MYBL2	ES	3	59450	20:42310424	0.29	7.09	0.21	2.46e-12
BRCA	20:42271804	rs142320243	C/CA	MYBL2	ES	3	59450	20:42310424	0.27	7.03	0.21	3.67e-12
BRCA	20:42225682	rs62225580	G/C	MYBL2	ES	3	59450	20:42310424	0.33	7.03	0.21	3.74e-12
BRCA	20:42215474	rs6093858	G/A	MYBL2	ES	3	59450	20:42310424	0.31	7	0.21	4.38e-12
BRCA	20:42222984	rs6030975	C/T	MYBL2	ES	3	59450	20:42310424	-0.31	-6.75	-0.2	2.4e-11
BRCA	20:42240730	rs6103395	C/T	MYBL2	ES	3	59450	20:42310424	0.25	6.69	0.2	3.66e-11
BRCA	20:42289962	rs826940	T/C	MYBL2	ES	3	59450	20:42310424	0.3	6.64	0.2	4.94e-11
BRCA	20:42277392	rs3092649	C/A	MYBL2	ES	3	59450	20:42310424	0.3	6.64	0.2	4.94e-11
BRCA	20:42221300	rs6030974	G/A	MYBL2	ES	3	59450	20:42310424	0.31	6.62	0.2	5.69e-11
BRCA	20:42290148	rs826941	C/T	MYBL2	ES	3	59450	20:42310424	0.29	6.61	0.2	6.07e-11
BRCA	20:42281914	rs285195	A/G	MYBL2	ES	3	59450	20:42310424	0.29	6.6	0.2	6.37e-11
BRCA	20:42285353	rs6093866	T/C	MYBL2	ES	3	59450	20:42310424	0.29	6.6	0.2	6.37e-11
BRCA	20:42238931	rs11324612	CA/C	MYBL2	ES	3	59450	20:42310424	0.31	6.58	0.2	7.26e-11
BRCA	20:42238952	rs34148938	TA/T	MYBL2	ES	3	59450	20:42310424	0.31	6.58	0.2	7.26e-11
BRCA	20:42282116	rs3091584	A/AAGTT	MYBL2	ES	3	59450	20:42310424	0.29	6.48	0.19	1.41e-10
BRCA	20:42250442	rs6030990	C/T	MYBL2	ES	3	59450	20:42310424	0.28	6.39	0.19	2.43e-10
BRCA	20:42331846	rs7347231	C/T	MYBL2	ES	3	59450	20:42310424	-0.33	-6.31	-0.19	4.21e-10
BRCA	20:42259636	rs714998	T/C	MYBL2	ES	3	59450	20:42310424	0.28	6.25	0.19	5.92e-10
BRCA	20:42265700	rs6065638	T/C	MYBL2	ES	3	59450	20:42310424	0.28	6.22	0.19	7.19e-10
BRCA	20:42269858	rs439560	T/G	MYBL2	ES	3	59450	20:42310424	0.28	6.2	0.19	8.3e-10
BRCA	20:42249398	rs1555348	C/T	MYBL2	ES	3	59450	20:42310424	0.28	6.15	0.19	1.07e-09
BRCA	20:42253855	rs6030993	A/T	MYBL2	ES	3	59450	20:42310424	0.28	6.07	0.18	1.74e-09
BRCA	20:42248622	rs6030987	C/T	MYBL2	ES	3	59450	20:42310424	0.27	6.06	0.18	1.92e-09
BRCA	20:42357295	rs3127065	A/C	MYBL2	ES	3	59450	20:42310424	-0.25	-5.26	-0.16	1.7e-07
BRCA	20:42335680	rs285170	C/T	MYBL2	ES	3	59450	20:42310424	0.28	5.22	0.16	2.19e-07
BRCA	20:42324218	rs3091248	A/G	MYBL2	ES	3	59450	20:42310424	0.29	5.14	0.16	3.34e-07
BRCA	20:42317419	rs285188	C/T	MYBL2	ES	3	59450	20:42310424	-0.29	-4.95	-0.15	8.72e-07
BRCA	20:42329945	rs285166	G/A	MYBL2	ES	3	59450	20:42310424	0.3	4.8	0.15	1.84e-06
BRCA	20:42330576	rs285168	T/C	MYBL2	ES	3	59450	20:42310424	0.3	4.8	0.15	1.84e-06
BRCA	20:42326577	rs3117538	G/A	MYBL2	ES	3	59450	20:42310424	0.29	4.6	0.14	4.84e-06
BRCA	20:42321222	rs3117537	A/G	MYBL2	ES	3	59450	20:42310424	0.28	4.52	0.14	6.77e-06
BRCA	20:42321828	rs384132	C/A	MYBL2	ES	3	59450	20:42310424	0.28	4.52	0.14	6.77e-06
BRCA	20:42323034	rs3092442	A/C	MYBL2	ES	3	59450	20:42310424	0.28	4.52	0.14	6.91e-06
BRCA	20:42323036	rs3092195	T/TTA	MYBL2	ES	3	59450	20:42310424	0.28	4.52	0.14	6.91e-06
BRCA	20:42323054	rs3091247	C/A	MYBL2	ES	3	59450	20:42310424	0.28	4.52	0.14	6.91e-06
BRCA	20:42345960	rs285176	C/T	MYBL2	ES	3	59450	20:42310424	0.21	4.24	0.13	2.43e-05
BRCA	20:42349848	rs285184	G/A	MYBL2	ES	3	59450	20:42310424	0.27	4.23	0.13	2.52e-05
BRCA	20:42346207	rs285177	T/G	MYBL2	ES	3	59450	20:42310424	0.25	4.22	0.13	2.63e-05
BRCA	20:42328749	rs285163	A/G	MYBL2	ES	3	59450	20:42310424	0.26	4.14	0.13	3.76e-05
BRCA	20:42328222	rs285161	C/G	MYBL2	ES	3	59450	20:42310424	0.26	4	0.12	6.89e-05
BRCA	20:42342721	rs285173	C/T	MYBL2	ES	3	59450	20:42310424	0.26	3.98	0.12	7.48e-05
BRCA	20:42313414	rs547151	T/C	MYBL2	ES	3	59450	20:42310424	0.26	3.96	0.12	8.12e-05
BRCA	20:42313441	rs608805	T/C	MYBL2	ES	3	59450	20:42310424	0.26	3.96	0.12	8.12e-05
BRCA	20:42313552	rs3092729	T/C	MYBL2	ES	3	59450	20:42310424	0.26	3.96	0.12	8.12e-05
BRCA	20:42313478	rs3091560	TA/T	MYBL2	ES	3	59450	20:42310424	0.26	3.93	0.12	9.03e-05
BRCA	20:42345463	rs285175	T/C	MYBL2	ES	3	59450	20:42310424	0.23	3.82	0.12	0.000142
BRCA	20:42328639	rs285162	T/C	MYBL2	ES	3	59450	20:42310424	0.25	3.81	0.12	0.000148
BRCA	20:42329964	rs285167	A/G	MYBL2	ES	3	59450	20:42310424	0.25	3.81	0.12	0.000148
BRCA	20:42332782	rs285169	C/T	MYBL2	ES	3	59450	20:42310424	0.25	3.81	0.12	0.000148
BRCA	20:42309154	rs436397	T/C	MYBL2	ES	3	59450	20:42310424	0.25	3.79	0.12	0.00016
BRCA	20:42343027	rs166941	C/G	MYBL2	ES	3	59450	20:42310424	0.25	3.78	0.12	0.000164
BRCA	20:42307712	rs826954	A/G	MYBL2	ES	3	59450	20:42310424	0.26	3.76	0.11	0.000178
BRCA	20:42333293	rs6017147	C/G	MYBL2	ES	3	59450	20:42310424	0.27	3.75	0.11	0.000189
BRCA	20:42300481	rs3117536	T/G	MYBL2	ES	3	59450	20:42310424	0.25	3.71	0.11	0.000215
BRCA	20:42319516	rs166942	G/A	MYBL2	ES	3	59450	20:42310424	0.24	3.69	0.11	0.00024
BRCA	20:42311222	rs439730	A/C	MYBL2	ES	3	59450	20:42310424	0.25	3.68	0.11	0.000245
BRCA	20:42317440	rs285189	T/C	MYBL2	ES	3	59450	20:42310424	0.24	3.59	0.11	0.000348
BRCA	20:42319624	rs188219	G/T	MYBL2	ES	3	59450	20:42310424	0.22	3.31	0.1	0.000948
BRCA	20:42237502	rs6124583	T/C	MYBL2	ES	3	59450	20:42310424	0.18	3.3	0.1	0.00101
BRCA	20:42239100	rs6103394	G/A	MYBL2	ES	3	59450	20:42310424	0.18	3.28	0.1	0.00109
BRCA	20:42218309	rs11439550	C/CT	MYBL2	ES	3	59450	20:42310424	0.16	2.96	0.09	0.00315
BRCA	20:42290257	rs826942	T/A	MYBL2	ES	3	59450	20:42310424	0.15	2.96	0.09	0.00318
BRCA	20:42277818	rs6031017	T/C	MYBL2	ES	3	59450	20:42310424	0.15	2.93	0.09	0.00341
BRCA	20:42279142	rs285191	A/G	MYBL2	ES	3	59450	20:42310424	0.15	2.91	0.09	0.00372
BRCA	20:42275499	rs393115	G/T	MYBL2	ES	3	59450	20:42310424	0.14	2.89	0.09	0.00388
BRCA	20:42256865	rs4812729	A/G	MYBL2	ES	3	59450	20:42310424	0.14	2.78	0.08	0.00554
