# Supplementary material for: MYBL2 alternative splicing-related genetic variants reduce the risk of triple-negative breast cancer in the Chinese population
Source: Front Genet. 2023 Apr 18;14:1150976. doi: 10.3389/fgene.2023.1150976 (PMC10151490; doi:10.3389/fgene.2023.1150976)
Supplement: Supplementary file 6 [file DataSheet5.xlsx]

## Sheet: Sheet1
20:42214525	42214525
20:42215474	42215474
20:42216647	42216647
20:42216887	42216887
20:42217085	42217085
20:42217422	42217422
20:42218214	42218214
20:42218919	42218919
20:42219221	42219221
20:42219265	42219265
20:42219780	42219780
20:42219831	42219831
20:42220368	42220368
20:42221300	42221300
20:42221606	42221606
20:42221633	42221633
20:42222395	42222395
20:42222984	42222984
20:42225114	42225114
20:42225677	42225677
20:42225682	42225682
20:42225923	42225923
20:42226487	42226487
20:42226506	42226506
20:42227012	42227012
20:42227511	42227511
20:42228984	42228984
20:42230644	42230644
20:42230695	42230695
20:42234936	42234936
20:42235829	42235829
20:42236454	42236454
20:42236671	42236671
20:42237067	42237067
20:42237502	42237502
20:42238250	42238250
20:42238822	42238822
20:42238857	42238857
20:42239100	42239100
20:42239145	42239145
20:42240397	42240397
20:42240730	42240730
20:42242700	42242700
20:42242943	42242943
20:42243121	42243121
20:42243186	42243186
20:42243805	42243805
20:42243863	42243863
20:42244003	42244003
20:42244259	42244259
20:42244297	42244297
20:42246198	42246198
20:42246284	42246284
20:42247156	42247156
20:42248622	42248622
20:42248666	42248666
20:42248848	42248848
20:42249185	42249185
20:42249398	42249398
20:42250442	42250442
20:42252325	42252325
20:42253542	42253542
20:42253855	42253855
20:42253898	42253898
20:42255864	42255864
20:42256630	42256630
20:42256865	42256865
20:42258140	42258140
20:42258960	42258960
20:42259636	42259636
20:42260247	42260247
20:42262868	42262868
20:42263113	42263113
20:42263810	42263810
20:42263872	42263872
20:42263927	42263927
20:42264017	42264017
20:42264502	42264502
20:42264726	42264726
20:42265650	42265650
20:42265700	42265700
20:42265966	42265966
20:42268030	42268030
20:42268341	42268341
20:42268608	42268608
20:42269744	42269744
20:42269858	42269858
20:42270837	42270837
20:42270921	42270921
20:42271374	42271374
20:42275499	42275499
20:42276644	42276644
20:42277392	42277392
20:42277818	42277818
20:42278268	42278268
20:42279114	42279114
20:42279142	42279142
20:42279727	42279727
20:42281384	42281384
20:42281834	42281834
20:42281914	42281914
20:42282286	42282286
20:42282471	42282471
20:42283166	42283166
20:42283990	42283990
20:42285353	42285353
20:42285359	42285359
20:42285456	42285456
20:42285890	42285890
20:42285948	42285948
20:42285962	42285962
20:42286082	42286082
20:42286264	42286264
20:42286511	42286511
20:42286805	42286805
20:42288301	42288301
20:42289962	42289962
20:42290148	42290148
20:42290257	42290257
20:42291961	42291961
20:42294719	42294719
20:42296961	42296961
20:42297411	42297411
20:42299914	42299914
20:42300262	42300262
20:42300481	42300481
20:42300725	42300725
20:42306260	42306260
20:42306307	42306307
20:42306309	42306309
20:42307092	42307092
20:42307712	42307712
20:42308217	42308217
20:42308715	42308715
20:42309154	42309154
20:42309380	42309380
20:42310509	42310509
20:42311088	42311088
20:42311222	42311222
20:42311855	42311855
20:42312304	42312304
20:42312619	42312619
20:42313414	42313414
20:42313441	42313441
20:42313552	42313552
20:42314067	42314067
20:42315091	42315091
20:42316582	42316582
20:42317419	42317419
20:42317440	42317440
20:42319516	42319516
20:42319624	42319624
20:42321222	42321222
20:42321828	42321828
20:42323034	42323034
20:42323054	42323054
20:42324218	42324218
20:42326577	42326577
20:42326880	42326880
20:42328222	42328222
20:42328639	42328639
20:42328749	42328749
20:42329799	42329799
20:42329945	42329945
20:42329964	42329964
20:42330576	42330576
20:42331846	42331846
20:42332782	42332782
20:42333293	42333293
20:42335680	42335680
20:42336205	42336205
20:42336684	42336684
20:42337875	42337875
20:42340684	42340684
20:42342721	42342721
20:42343027	42343027
20:42345463	42345463
20:42345960	42345960
20:42346207	42346207
20:42349848	42349848
20:42357295	42357295
