# Supplementary material for: MYBL2 alternative splicing-related genetic variants reduce the risk of triple-negative breast cancer in the Chinese population
Source: Front Genet. 2023 Apr 18;14:1150976. doi: 10.3389/fgene.2023.1150976 (PMC10151490; doi:10.3389/fgene.2023.1150976)
Supplement: Supplementary file 7 [file DataSheet1.xlsx]

## Sheet: Case
No.	Age	Gender	Cigarette smoking（no-0；yes-1）	Alcohol consumption（no-0；yes-1）	ER（negetive-0；positive-1）	PR（negetive-0；positive-1）	HER2（negetive-0；positive-1）	TNM	rs285170	rs405660
14	46	女	0	0	0	0	0	pT2N0M0	TC	TG
15	44	女	0	0	0	0	0	cT1N0M0	TT	TT
17	62	女	0	0	0	0	0	T2N0M0	TT	TT
20	61	女	0	0	0	0	0	T2N1M0	TT	TT
30	56	女	0	0	0	0	0	ypT2N1M0	TT	TT
31	59	女	0	0	0	0	0	T2N2M0	TT	TT
33	49	女	0	0	0	0	0	T2N1M0	TT	TT
38	47	女	0	0	0	0	0	T2N0M0	CC	GG
39	48	女	0	0	0	0	0	T2N1Mx	TT	TT
46	36	女	1	1	0	0	0	T2N1M0	TT	TT
48	49	女	0	0	0	0	0	T2N1M0	TT	TT
53	58	女	0	0	0	0	0	pT2N0M0	TT	TG
54	45	女	0	0	0	0	0	pT1N0M0	TT	TT
55	48	女	0	0	0	0	0	cT4N2M0	TT	TT
61	50	女	0	0	0	0	0	pT1N1M0	TT	TG
66	66	女	0	0	0	0	0	cT3N2M?	TT	TT
85	44	女	0	0	0	0	0	pT2pN0cM0	TT	TT
95	45	女	0	0	0	0	0	T2N1M0	TT	TG
96	61	女	0	0	0	0	0	TxNxM0	TC	TG
97	45	女	0	0	0	0	0	cT3N2M?	TT	TT
102	61	女	0	0	0	0	0	pT2N1M0	TT	TG
116	39	女	0	0	0	0	0	T2N1M0	TT	TG
130	46	女	0	0	0	0	0	pT2N2M0	TC	TG
133	47	女	0	0	0	0	0	T2N1M0	TT	TT
142	50	女	0	0	0	0	0	pT2N1M1	TT	TT
166	66	女	0	0	0	0	0	T2N1M0	TT	TT
176	26	女	0	0	0	0	0	T2N0M0	TT	TG
182	45	女	0	0	0	0	0	T2N1M0	TT	TT
183	42	女	0	0	0	0	0	T3N2M0	TT	TG
196	41	女	0	0	0	0	0	T2N1M0	TT	TT
200	27	女	0	0	0	0	0	pT2N1M0	TC	No Call
210	41	女	0	0	0	0	0	T4N2M1	TT	TT
216	55	女	0	0	0	0	0	ypT2N1M0	TT	TT
219	54	女	0	0	0	0	0	cTisNOMO	TT	TT
220	55	女	0	0	0	0	0	T1N0M0	TT	TG
221	45	女	0	0	0	0	0	cT2N1M0	TT	TT
225	45	女	0	0	0	0	0	T2N1M0	TT	TT
243	29	女	0	0	0	0	0		TT	TT
244	26	女	0	0	0	0	0	T2N0M0	TT	TG
247	42	女	0	0	0	0	0	TXN0M0	TT	TT
259	55	女	0	0	0	0	0	cT2N1M0	TT	TG
272	51	女	0	0	0	0	0	T3N2M0	TC	TT
278	33	女	0	0	0	0	0	cT2N1M0	TT	TT
281	33	女	0	0	0	0	0	T2N1M0	TC	TG
283	35	女	0	0	0	0	0	PT4N1M0	TT	TT
285	54	女	0	0	0	0	0	ypT2N0M0	TT	TG
288	31	女	0	0	0	0	0	T2N1M0	TT	TT
295	56	女	0	0	0	0	0	T2N2M0	TT	TT
302	54	女	0	0	0	0	0	T2N0M0	TT	TG
306	29	女	0	0	0	0	0	pT1N0M0	TT	TT
310	55	女	0	0	0	0	0	T4N3M0	TT	TG
314	54	女	0	0	0	0	0		TT	TT
327	49	女	0	0	0	0	0	T1N0M0	TT	TT
328	31	女	0	0	0	0	0	T1N0M0	TT	TT
336	47	女	0	0	0	0	0	T2N0M0	TT	TG
339	58	女	0	0	0	0	0	T2N1M0	TC	TG
341	48	女	0	0	0	0	0	T1N0M0	TT	TT
347	37	女	0	0	0	0	0	T2N0M0	TT	TT
349	36	女	0	0	0	0	0	T2N11M0	TC	TG
350	48	女	0	0	0	0	0	T2N0M0	TT	TT
353	41	女	0	0	0	0	0	T2N11M0	TT	TT
357	50	女	0	0	0	0	0	TXN1M0	TT	TT
359	43	女	0	0	0	0	0	T2N0M0	TC	TG
362	34	女	0	0	0	0	0	TXN1M0	TC	TG
367	79	女	1	0	0	0	0	T1N0M0	TT	TG
371	66	女	0	0	0	0	0	T3N2M0	TT	TT
386	66	女	0	0	0	0	0	T2N1M0	TT	TG
387	49	女	1	0	0	0	0		TT	TT
388	40	女	0	0	0	0	0	T1N0M0	TT	TT
392	55	女	0	0	0	0	0	T1N0M0	TT	TG
397	61	女	1	0	0	0	0	T2N0M0	TT	TT
398	54	女	0	0	0	0	0	T2N0M0	TT	TT
402	57	女	0	0	0	0	0	T4N3M0	TT	TT
411	50	女	0	0	0	0	0	T2N2M0	TT	TG
412	69	女	1	0	0	0	0	T2N2M0	TT	TT
413	61	女	1	0	0	0	0	T2N0MO	TT	TG
417	44	女	0	0	0	0	0	T3N1M0	TC	TG
419	45	女	0	0	0	0	0	TXN0M0	TT	TT
425	45	女	0	0	0	0	0	T2N1M0	TT	TT
427	57	女	0	0	0	0	0	T4N1M0	TT	TT
430	45	女	0	0	0	0	0	T1N1M0	TT	TT
431	58	女	0	0	0	0	0		TT	TT
442	41	女	0	0	0	0	0	T2N0M0	TT	TT
445	53	女	0	0	0	0	0	T1N1M1	TT	TT
457	42	女	0	0	0	0	0	T1N0M0	TT	TG
470	54	女	1	0	0	0	0	T1N1M0	TT	TT
480	46	女	0	0	0	0	0	T2N1M0	TC	TG
485	63	女	0	0	0	0	0	T4N3M1	TT	TT
490	51	女	0	0	0	0	0	T2N1M0	TT	TT
497	46	女	0	0	0	0	0		TT	TT
498	65	女	0	0	0	0	0		TT	TG
505	59	女	0	0	0	0	0	T2N1M0	TT	TT
517	64	女	0	0	0	0	0	T2N1M0	TT	TT
525	73	女	0	0	0	0	0	T2N1M0	TT	TT
528	48	女	0	0	0	0	0	T2N0M0	TC	TG
539	73	女	1	0	0	0	0	T1N0M0	TT	TT
549	72	女	0	0	0	0	0	T2N0M0	TT	TT
550	44	女	0	0	0	0	0	T3N1M1	TT	TT
552	54	女	1	0	0	0	0	TxNXM1	TT	TT
553	53	女	0	0	0	0	0	T1N1M0	TT	TT
554	43	女	0	0	0	0	0	T2N1M0	TT	TT
556	56	女	1	0	0	0	0	TXNXM1	TT	TT
559	55	女	0	0	0	0	0		TT	TT
562	71	女	0	0	0	0	0	T1N0M0	TT	TT
589	47	女	0	0	0	0	0	T2N0M0	TT	TG
592	50	女	0	0	0	0	0	T2N0M0	TT	TG
595	49	女	0	0	0	0	0	T1N2M0	TT	TT
597	35	女	0	0	0	0	0	T2N0M0	TT	TT
600	52	女	0	0	0	0	0	T2N1M0	TT	TT
607	52	女	0	0	0	0	0	T1N0M0	TT	TG
611	58	女	0	0	0	0	0	T2N0M0	TT	TT
612	49	女	0	0	0	0	0	T2N1M0	TT	TG
614	49	女	0	0	0	0	0	T3N1M0	TT	TG
617	22	女	0	0	0	0	0	T1N0M0	TT	TT
629	38	女	0	0	0	0	0	T1N0M0	TT	TG
631	56	女	0	0	0	0	0	T2N0M0	TT	TT
632	68	女	0	0	0	0	0	T2N1M0	TT	TT
635	57	女	0	0	0	0	0	T2N1M0	TT	TT
636	52	女	0	0	0	0	0	T1N0M0	TT	TG
655	52	女	0	0	0	0	0		TC	TT
665	40	女	0	0	0	0	0		TT	TT
666	50	女	0	0	0	0	0	T2N1M0	TT	TT
672	57	女	0	0	0	0	0	T2N1M0	TT	TT
676	54	女	0	0	0	0	0		TT	TT
695	49	女	0	0	0	0	0		TT	TT
696	52	女	0	0	0	0	0	cT1N0M0	TT	TT
698	42	女	0	0	0	0	0	T2N1M0	TT	TT
699	45	女	0	0	0	0	0	T2N1M0	TT	TT
701	50	女	0	0	0	0	0	T2N0M0	TT	TT
702	51	女	0	0	0	0	0	T1N1M0	TT	TT
705	49	女	0	0	0	0	0	T2N2M0	TT	TT
706	54	女	0	0	0	0	0		TT	TT
707	33	女	0	0	0	0	0	T2N0M0	TT	TT
713	64	女	0	0	0	0	0	T2N1M0	TT	TT
715	33	女	0	0	0	0	0	T2N0M0	TT	GG
718	45	女	0	0	0	0	0	T2N1M0	TT	TT
721	43	女	0	0	0	0	0	T2N0M0	TC	TG
724	54	女	0	0	0	0	0	T2N0M0	TT	TT
728	21	女	0	0	0	0	0	T1N0M0	TT	TT
734	46	女	0	0	0	0	0	T2N0M0	TT	TG
743	48	女	0	0	0	0	0	T3N0M0	TC	TG
744	52	女	0	0	0	0	0	TxNXM1	TT	TT
748	56	女	0	0	0	0	0	T2N1M0	TT	TT
752	50	女	0	0	0	0	0	T1N0M0	TT	TG
754	46	女	0	0	0	0	0	T1N0M0	TT	TT
762	45	女	0	0	0	0	0	T2N0M0	TC	TG
767	36	女	0	0	0	0	0	T2N0M0	TT	TG
769	57	女	0	0	0	0	0	T4N3M1	TT	TT
773	52	女	0	0	0	0	0	TxN3M0	TT	TT
777	66	女	0	0	0	0	0	T3N0M0	TT	TT
784	54	女	0	0	0	0	0	T2N0M0	TT	TT
792	55	女	0	0	0	0	0	cT2N1M0	TT	TT
796	62	女	0	0	0	0	0		TT	TT
828	48	女	0	0	0	0	0	T2N0M0	TT	TG
831	63	女	0	0	0	0	0	T2N0M0	TT	TT
837	71	女	0	0	0	0	0	T2N2M1	TT	TT
839	38	女	0	0	0	0	0	T2N1M0	TT	TT
841	51	女	0	0	0	0	0	T3N0M0	TT	TT
848	67	女	0	0	0	0	0	T1N1M0	TT	TT
850	51	女	0	0	0	0	0	T2N1M0	TC	TG
852	37	女	0	0	0	0	0	T2N1M0	TT	TT
854	66	女	0	0	0	0	0		TT	TT
855	47	女	0	0	0	0	0		TT	TG
858	37	女	0	0	0	0	0	T4N0M0	TT	TT
861	61	女	0	0	0	0	0	cT2N0M0	TT	TT
862	47	女	0	0	0	0	0	T1N1M0	TC	TG
876	54	女	0	0	0	0	0	T1N0M0	TT	TT
883	33	女	0	0	0	0	0	T2N2M0	TT	TT
896	52	女	0	0	0	0	0		TT	TG
897	74	女	0	0	0	0	0	T4N1M0	TT	TT
900	46	女	0	0	0	0	0	T2N0M0	TT	TT
907	46	女	0	0	0	0	0	T1N1M0	TT	TT
910	42	女	0	0	0	0	0	T2N1M0	TT	TT
916	65	女	0	0	0	0	0	T2N0M0	TT	TT
920	55	女	0	0	0	0	0	T2N0M0	TT	TT
922	27	女	0	0	0	0	0	T2N1M0	TT	TT
924	27	女	0	0	0	0	0		TC	TG
930	51	女	0	0	0	0	0	T3N1M0	TC	TG
931	43	女	0	0	0	0	0	T1N0M0	TT	TT
934	76	女	0	0	0	0	0	T2N1M0	TT	TT
951	45	女	0	0	0	0	0	T2N1M0	TC	TG
963	52	女	0	0	0	0	0		TT	TT
975	47	女	0	0	0	0	0	T1N1M0	TT	TT
976	45	女	0	0	0	0	0	T2N2M1	TT	TT
977	49	女	0	0	0	0	0	T2N0M0	TC	TG
981	46	女	0	0	0	0	0	T2N1M1	TT	TT
985	51	女	0	0	0	0	0	TxNxMO	TT	TT
986	46	女	0	0	0	0	0	T4N0M0	TT	TG
992	49	女	0	0	0	0	0	TxN1M0	TT	TT
995	44	女	0	0	0	0	0	T2N1M0	TT	TT
996	54	女	0	0	0	0	0	T2N2M0	TT	TT
1012	57	女	0	0	0	0	0	T2N0M0	TT	TT
1030	59	女	0	0	0	0	0	TxN1M0	TT	TT
1032	57	女	0	0	0	0	0	T2N1M0	TT	TT
1035	64	女	0	0	0	0	0	T3N1M1	TT	TT
1036	38	女	0	0	0	0	0		TT	TT
1041	77	女	0	0	0	0	0	T4N2M1	TT	TT
1043	53	女	0	0	0	0	0	T2N1M0	TT	TT
1049	42	女	0	0	0	0	0	T2N1M0	TT	TT
1059	64	女	0	0	0	0	0	T2N0M0	TT	TT
1066	47	女	0	0	0	0	0	T2N0M0	TT	TG
1068	47	女	0	0	0	0	0	T2N0M0	TC	TG
1080	57	女	0	0	0	0	0	T2N0M0	TT	TT
1087	47	女	0	0	0	0	0	T1N2M0	TT	TT
1106	69	女	0	0	0	0	0	T3N1M0	TT	TT
1116	66	女	0	0	0	0	0		TT	TG
1125	39	女	0	0	0	0	0		TT	TT
1129	63	女	0	0	0	0	0		TT	TT
1200	48	女	0	0	0	0	0	T2N1M0	TT	TT
1205	44	女	0	0	0	0	0	T2N0M0	TT	TT
1206	55	女	0	0	0	0	0	T3N0M0	TT	TT
1211	53	女	0	0	0	0	0	T2N0M0	TT	TT
1215	59	女	0	0	0	0	0	T2N0M0	TT	TT
1223	43	女	0	0	0	0	0	TxN0M0	TC	TG
1237	76	女	0	0	0	0	0	T2N0M0	TT	TG
1253	53	女	0	0	0	0	0	T2N1M0	TT	TT
1264	72	女	0	0	0	0	0	T4N2M0	TT	TT

## Sheet: Control
No.	Age	Gender	Cigarette smoking（no-0；yes-1）	Alcohol consumption（no-0；yes-1）	rs285170	rs405660
1	36	female	0	0	Allele 2	Heterozygote
2	71	female	0	0	Allele 2	Allele 1
3	34	female	1	0	Allele 2	Allele 1
4	53	female	0	0	Allele 2	Allele 1
5	47	female	0	0	Allele 2	Allele 1
7	75	female	0	0	Allele 2	Allele 1
8	57	female	0	0	Allele 2	Allele 1
9	52	female	0	0	Allele 2	Heterozygote
10	44	female	0	0	Allele 2	Heterozygote
11	72	female	0	0	Allele 2	Allele 1
12	48	female	0	1	Allele 2	Allele 1
14	46	female	0	0	Heterozygote	Heterozygote
15	50	female	0	0	Allele 2	Allele 1
16	38	female	0	0	Allele 2	Heterozygote
17	74	female	0	0	Allele 2	Heterozygote
18	48	female	0	0	Allele 2	Allele 1
20	45	female	0	0	Allele 2	Allele 2
21	47	female	0	0	Allele 2	Allele 1
22	41	female	0	0	Allele 2	Heterozygote
23	49	female	0	0	Allele 2	Allele 1
24	37	female	0	0	Allele 2	Allele 1
25	42	female	0	0	Allele 2	Allele 2
26	55	female	0	0	Heterozygote	Heterozygote
27	41	female	0	0	Heterozygote	Heterozygote
28	35	female	0	0	Allele 2	Allele 1
29	57	female	1	0	Allele 2	Heterozygote
30	55	female	0	0	Heterozygote	Heterozygote
31	52	female	0	0	Allele 2	Heterozygote
32	43	female	0	0	Allele 2	Allele 1
33	55	female	0	0	Allele 2	Allele 1
34	40	female	0	0	Allele 2	Allele 1
35	54	female	0	0	Heterozygote	Heterozygote
36	37	female	0	0	Allele 2	Allele 1
37	61	female	0	0	Allele 2	Allele 1
39	31	female	0	0	Allele 2	Allele 1
40	34	female	0	0	Allele 2	Allele 1
41	36	female	0	0	Allele 2	Allele 1
42	54	female	0	0	Allele 2	Heterozygote
43	46	female	0	0	Heterozygote	Allele 1
45	36	female	0	0	Allele 2	Allele 1
46	35	female	0	0	Allele 2	Allele 1
47	56	female	0	0	Allele 2	Allele 1
48	68	female	0	0	Allele 2	Heterozygote
49	53	female	1	0	Allele 1	Allele 2
50	53	female	0	0	Heterozygote	Heterozygote
51	49	female	0	0	Allele 2	Allele 1
52	32	female	0	0	Allele 2	Allele 1
53	46	female	0	0	Allele 2	Allele 1
54	51	female	0	0	Allele 2	Allele 1
55	31	female	0	0	Allele 2	Allele 1
57	51	female	0	0	Heterozygote	Heterozygote
58	67	female	0	0	Allele 2	Allele 1
59	46	female	0	0	Allele 2	Heterozygote
60	67	female	0	0	Allele 2	Allele 1
61	58	female	0	0	Allele 2	Allele 1
62	30	female	0	0	Allele 2	Allele 1
63	45	female	0	0	Allele 2	Allele 1
67	27	female	0	0	Allele 2	Allele 1
68	59	female	0	0	Allele 2	Allele 1
69	54	female	0	0	Allele 2	Allele 1
70	39	female	0	0	Heterozygote	Heterozygote
71	45	female	0	0	Allele 2	Heterozygote
76	43	female	0	0	Allele 2	Allele 1
77	46	female	0	0	Allele 2	Heterozygote
78	37	female	0	0	Allele 2	Allele 1
81	46	female	0	0	Heterozygote	Allele 2
82	31	female	1	0	Allele 2	Allele 1
83	46	female	0	0	Allele 2	Heterozygote
84	48	female	0	0	Allele 2	Heterozygote
85	42	female	0	0	Allele 2	Heterozygote
86	51	female	0	0	Heterozygote	Heterozygote
87	36	female	0	0	Allele 2	Allele 1
88	41	female	0	0	Allele 2	Allele 1
90	65	female	0	0	Allele 2	Allele 1
92	50	female	0	0	Allele 2	Heterozygote
94	46	female	0	0	Allele 2	Allele 1
95	50	female	0	0	Allele 2	Allele 1
96	65	female	0	0	Allele 2	Allele 1
97	31	female	0	0	Allele 2	Allele 1
98	38	female	0	0	Heterozygote	Heterozygote
99	31	female	0	0	Heterozygote	Heterozygote
100	37	female	0	0	Allele 2	Allele 1
101	40	female	0	0	Heterozygote	Heterozygote
102	43	female	0	0	Allele 2	Allele 1
103	47	female	0	0	Heterozygote	Heterozygote
104	34	female	0	0	Allele 2	Allele 1
105	32	female	0	0	Heterozygote	Allele 2
106	71	female	0	0	Allele 2	Allele 1
107	57	female	0	0	Allele 2	Allele 1
108	52	female	0	0	Allele 2	Allele 1
109	46	female	0	0	Allele 2	Allele 1
110	31	female	0	0	Heterozygote	Heterozygote
117	48	female	0	0	Allele 2	Heterozygote
118	49	female	0	0	Allele 2	Heterozygote
119	43	female	0	0	Allele 2	Allele 1
120	39	female	0	0	Allele 2	Allele 1
121	44	female	0	0	Allele 2	Allele 1
122	48	female	0	0	Allele 2	Allele 1
123	45	female	0	0	Allele 2	Allele 1
124	31	female	0	0	Allele 2	Allele 1
125	67	female	0	0	Allele 2	Allele 1
126	34	female	0	0	Allele 2	Allele 1
127	44	female	0	0	Allele 2	Allele 1
128	64	female	0	0	Allele 2	Heterozygote
129	39	female	0	0	Allele 2	Allele 1
130	34	female	0	0	Allele 2	Allele 1
131	32	female	0	0	Heterozygote	Heterozygote
132	43	female	0	0	Heterozygote	Heterozygote
133	47	female	0	0	Heterozygote	Heterozygote
134	44	female	0	0	Allele 2	Allele 1
135	48	female	0	0	Allele 2	Allele 1
136	32	female	0	0	Allele 2	Allele 1
137	49	female	0	0	Allele 2	Allele 1
138	50	female	1	0	Allele 2	Allele 1
139	45	female	0	0	Allele 2	Allele 1
140	38	female	0	0	Allele 2	Allele 1
141	45	female	0	0	Allele 2	Allele 1
142	39	female	0	0	Allele 2	Allele 1
144	45	female	0	0	Allele 2	Allele 1
145	45	female	0	0	Allele 2	Allele 1
147	58	female	0	0	Allele 2	Allele 1
148	47	female	0	0	Allele 2	Allele 1
149	50	female	0	0	Heterozygote	Allele 2
150	47	female	0	0	Allele 2	Allele 1
151	37	female	0	0	Heterozygote	Heterozygote
152	45	female	0	0	Allele 2	Allele 1
153	55	female	0	0	Allele 2	Allele 1
154	47	female	0	0	Allele 2	Allele 1
155	49	female	0	0	Heterozygote	Heterozygote
156	45	female	0	0	Allele 2	Allele 1
157	31	female	0	0	Allele 2	Allele 1
158	56	female	0	0	Heterozygote	Heterozygote
159	52	female	0	0	Heterozygote	Heterozygote
160	36	female	0	0	Allele 2	Allele 1
161	22	female	0	0	Allele 2	Allele 1
162	55	female	0	0	Allele 2	Allele 1
163	54	female	0	0	Allele 2	Heterozygote
165	23	female	0	0	Allele 2	Allele 1
166	44	female	0	0	Allele 2	Heterozygote
167	32	female	0	0	Allele 2	Allele 1
168	24	female	0	0	Heterozygote	Heterozygote
169	52	female	0	0	Allele 2	Allele 1
170	23	female	0	0	Heterozygote	Heterozygote
171	46	female	0	0	Allele 2	Allele 1
172	30	female	0	0	Allele 2	Allele 1
173	48	female	0	0	Allele 2	No Call
175	46	female	0	0	Allele 2	Allele 1
176	43	female	0	0	Allele 2	Allele 1
178	42	female	0	0	Allele 2	Allele 1
182	61	female	0	0	Heterozygote	Allele 2
183	20	female	0	0	Allele 2	Allele 1
185	21	female	0	0	Allele 2	Allele 1
186	23	female	0	0	Allele 2	Heterozygote
187	23	female	0	0	Heterozygote	Heterozygote
188	57	female	0	0	Allele 2	Allele 1
189	46	female	1	1	Heterozygote	Heterozygote
194	44	female	0	0	Allele 2	Heterozygote
196	24	female	0	0	Allele 2	Allele 1
197	61	female	0	0	Allele 2	Allele 1
198	48	female	0	0	Allele 2	Allele 1
202	47	female	0	0	Allele 2	Allele 1
203	57	female	0	0	Allele 2	Allele 1
206	55	female	0	0	Allele 2	Heterozygote
207	43	female	0	0	Heterozygote	Heterozygote
208	47	female	0	0	Allele 2	Allele 1
212	27	female	0	0	Heterozygote	Heterozygote
214	49	female	0	0	Heterozygote	Heterozygote
215	23	female	0	0	Allele 2	Allele 1
217	26	female	0	0	Allele 2	Allele 1
218	58	female	0	0	Allele 2	Allele 1
219	43	female	0	0	Allele 2	Allele 1
220	25	female	0	0	Allele 2	Allele 1
221	41	female	0	0	Allele 2	Heterozygote
223	23	female	0	0	Heterozygote	Heterozygote
224	53	female	0	0	Allele 2	Heterozygote
225	77	female	0	0	Allele 2	Allele 1
227	24	female	0	0	Allele 2	Allele 1
228	23	female	0	0	Heterozygote	Heterozygote
230	51	female	1	0	Heterozygote	Allele 1
232	58	female	0	0	Allele 2	Allele 1
233	57	female	0	0	Allele 2	Allele 1
235	43	female	0	0	Allele 1	Allele 2
236	55	female	0	0	Heterozygote	Heterozygote
237	45	female	0	0	Allele 2	Heterozygote
238	50	female	0	0	Allele 2	Allele 1
239	59	female	0	0	Allele 2	Allele 1
240	74	female	0	0	Allele 2	Allele 1
241	40	female	0	0	Allele 2	Allele 1
243	42	female	0	0	Allele 2	Allele 1
245	56	female	0	0	Heterozygote	Heterozygote
246	49	female	0	0	Heterozygote	Heterozygote
247	47	female	0	0	Allele 2	Allele 1
248	56	female	0	0	Heterozygote	Heterozygote
249	46	female	0	0	Allele 2	Allele 1
250	41	female	0	0	Allele 2	Heterozygote
251	46	female	0	0	Allele 2	Allele 1
252	47	female	1	0	Allele 2	Allele 1
253	55	female	0	0	Allele 2	Allele 1
254	41	female	0	0	Allele 2	Heterozygote
255	44	female	0	0	Allele 2	Allele 1
256	67	female	0	0	Allele 2	Allele 1
257	51	female	0	0	Allele 2	Heterozygote
258	52	female	0	0	Heterozygote	Heterozygote
259	55	female	0	0	Allele 2	Heterozygote
260	49	female	0	0	Heterozygote	Heterozygote
263	56	female	0	0	Allele 2	Allele 1
264	42	female	0	0	Allele 2	Heterozygote
265	65	female	0	0	Allele 2	Allele 1
266	58	female	0	0	Allele 2	Allele 1
267	58	female	0	0	Allele 2	Allele 1
269	55	female	0	0	Allele 2	Heterozygote
270	56	female	0	0	Allele 2	Heterozygote
272	57	female	0	1	Allele 2	Heterozygote
273	56	female	0	0	Heterozygote	Heterozygote
274	66	female	0	0	Allele 2	Allele 1
275	42	female	1	0	Allele 2	Allele 1
276	51	female	0	0	Allele 2	Allele 1
277	59	female	0	0	Allele 2	Heterozygote
278	56	female	0	0	Allele 2	Allele 1
279	68	female	0	0	Allele 2	Allele 1
280	63	female	0	0	Allele 2	Allele 1
281	50	female	0	0	Heterozygote	Heterozygote
282	62	female	0	0	Allele 2	Allele 1
286	48	female	0	0	Allele 2	Allele 1
288	55	female	0	0	Allele 2	Heterozygote
290	50	female	0	0	Allele 2	Allele 1
291	47	female	0	0	Allele 2	Allele 1
292	56	female	0	0	Heterozygote	Heterozygote
293	68	female	0	0	Allele 2	Undetermined
294	43	female	0	0	Allele 2	Allele 1
295	44	female	0	0	Heterozygote	Allele 2
296	58	female	0	0	Allele 2	Allele 1
298	67	female	0	0	Allele 2	Allele 1
299	43	female	0	0	Allele 2	Allele 1
301	48	female	0	0	Allele 2	Allele 1
302	49	female	0	0	Heterozygote	Allele 2
303	41	female	0	0	Heterozygote	Heterozygote
305	67	female	0	0	Allele 2	Heterozygote
307	40	female	1	0	Allele 2	Allele 1
308	55	female	0	0	Allele 2	Allele 1
309	57	female	0	0	Allele 2	Allele 1
311	46	female	0	0	Allele 2	Allele 1
312	45	female	0	0	Allele 2	Allele 2
314	57	female	0	0	Allele 2	Heterozygote
316	55	female	0	0	Allele 2	Allele 1
319	41	female	0	0	Allele 2	Allele 1
321	45	female	0	0	Allele 2	Allele 1
322	60	female	0	0	Allele 2	Allele 1
323	48	female	0	0	Heterozygote	Heterozygote
324	52	female	0	0	Allele 2	Heterozygote
325	57	female	0	0	Allele 2	Allele 1
326	46	female	0	0	Allele 2	Allele 1
328	50	female	0	0	Allele 2	Allele 1
329	47	female	0	0	Allele 2	Allele 1
330	64	female	0	0	Allele 2	Allele 1
332	46	female	0	0	Allele 2	Allele 1
333	50	female	0	0	Allele 2	Allele 1
334	53	female	0	0	Allele 2	Allele 1
337	53	female	0	0	Allele 2	Allele 1
339	53	female	0	0	Allele 2	Heterozygote
341	60	female	0	0	Allele 2	Allele 1
342	57	female	0	0	Allele 2	Allele 1
343	52	female	0	0	Allele 2	Allele 1
344	49	female	0	0	Allele 2	Heterozygote
345	58	female	0	0	Allele 2	Allele 1
347	50	female	1	0	Allele 2	Allele 1
348	68	female	0	0	Allele 2	Allele 1
350	43	female	0	0	Allele 2	Allele 1
351	56	female	0	0	Allele 2	Allele 1
353	81	female	0	0	Heterozygote	Allele 1
355	48	female	0	0	Allele 2	Heterozygote
357	45	female	0	0	Allele 2	Allele 1
359	69	female	0	0	Allele 2	Allele 1
363	69	female	0	0	Allele 2	Allele 1
365	57	female	0	1	Heterozygote	Heterozygote
366	51	female	0	0	Allele 2	Allele 1
367	57	female	0	0	Allele 2	Allele 1
370	56	female	0	0	Allele 2	Allele 1
373	56	female	0	0	Allele 2	Allele 1
374	48	female	0	0	Allele 2	Allele 1
375	67	female	0	0	Allele 2	Heterozygote
376	49	female	0	0	Allele 2	Allele 1
377	47	female	0	0	Allele 2	Allele 1
381	46	female	0	0	Allele 2	Allele 1
382	52	female	0	0	Heterozygote	Heterozygote
383	57	female	0	0	Allele 2	Allele 1
384	58	female	0	0	Allele 2	Heterozygote
385	65	female	0	0	Allele 2	Allele 1
387	43	female	0	0	Allele 2	Allele 1
388	41	female	0	0	Allele 2	Allele 1
390	49	female	0	0	Allele 2	Heterozygote
392	53	female	0	0	Heterozygote	Allele 2
414	57	female	0	0	Allele 2	Allele 1
415	40	female	0	0	Allele 2	Heterozygote
417	79	female	0	0	Heterozygote	Heterozygote
419	57	female	0	0	Allele 2	Allele 1
420	48	female	0	0	Allele 2	Heterozygote
421	55	female	0	0	Allele 2	Heterozygote
422	61	female	0	0	Heterozygote	Heterozygote
424	54	female	0	0	Allele 2	Allele 1
425	57	female	0	0	Allele 2	Allele 1
426	64	female	0	0	Allele 2	Allele 1
427	52	female	0	0	Allele 2	Allele 2
428	58	female	0	0	Heterozygote	Heterozygote
429	73	female	0	0	Allele 2	Allele 1
431	43	female	0	0	Allele 2	Allele 1
432	44	female	0	0	Allele 2	Heterozygote
433	41	female	0	0	Allele 2	Allele 1
436	49	female	0	0	Allele 2	Heterozygote
437	53	female	1	0	Allele 2	Allele 1
438	53	female	0	0	Heterozygote	Heterozygote
442	52	female	0	0	Heterozygote	Heterozygote
443	43	female	0	0	Allele 2	Allele 1
445	47	female	0	0	Allele 2	Heterozygote
447	51	female	0	0	Heterozygote	Allele 2
448	43	female	0	0	Allele 2	Allele 1
449	48	female	0	0	Allele 2	Allele 1
455	54	female	0	0	Allele 2	Allele 1
456	56	female	0	0	Heterozygote	Heterozygote
457	53	female	0	0	Heterozygote	Heterozygote
458	44	female	0	0	Allele 2	Allele 1
459	72	female	0	0	Allele 2	Heterozygote
461	41	female	0	0	Heterozygote	Allele 2
462	40	female	0	0	Allele 2	Allele 1
464	76	female	0	0	Allele 2	No Call
467	75	female	0	0	Allele 2	Allele 1
468	58	female	0	0	Allele 2	Allele 1
470	67	female	0	0	Allele 2	Allele 1
472	47	female	1	0	Heterozygote	Heterozygote
473	65	female	0	0	Allele 2	Allele 1
474	71	female	0	0	Allele 2	Heterozygote
475	51	female	0	0	Allele 2	Allele 1
476	57	female	0	0	Heterozygote	Heterozygote
477	46	female	0	0	Allele 2	Allele 2
480	75	female	0	0	Allele 2	Allele 1
481	59	female	0	0	Allele 2	Heterozygote
482	43	female	0	0	Allele 2	Allele 1
487	76	female	0	0	Allele 2	Allele 1
488	47	female	0	0	Allele 1	Heterozygote
489	66	female	0	0	Allele 2	Allele 1
491	48	female	0	0	Allele 2	Allele 1
492	48	female	0	0	Heterozygote	Heterozygote
494	51	female	1	0	Allele 2	Allele 1
500	44	female	0	0	Heterozygote	Heterozygote
503	49	female	0	0	Heterozygote	Heterozygote
506	55	female	0	0	Allele 1	Allele 2
512	62	female	0	0	Allele 2	Heterozygote
518	65	female	0	0	Allele 2	Allele 1
519	77	female	1	0	Heterozygote	Heterozygote
521	69	female	0	0	Allele 2	Allele 1
523	46	female	0	0	Allele 2	Allele 1
524	61	female	0	0	Allele 2	Allele 1
525	63	female	0	0	Heterozygote	Heterozygote
528	47	female	0	0	Allele 2	Heterozygote
531	45	female	0	0	Allele 2	Allele 1
532	70	female	0	0	Allele 2	Allele 1
533	62	female	0	0	Allele 2	Heterozygote
535	57	female	0	0	Allele 2	Allele 1
537	46	female	0	0	Heterozygote	Heterozygote
538	57	female	0	0	Allele 2	Allele 1
542	53	female	0	0	Allele 2	Allele 1
543	43	female	0	0	Allele 2	Allele 1
545	68	female	1	0	Allele 2	Heterozygote
546	59	female	0	0	Heterozygote	Heterozygote
549	60	female	0	0	Allele 2	Allele 1
555	56	female	0	0	Allele 2	Allele 1
557	49	female	0	0	Allele 2	Heterozygote
561	50	female	0	0	Allele 2	Allele 1
562	40	female	0	0	Allele 2	Allele 1
565	59	female	0	0	Allele 2	Allele 1
569	55	female	0	0	Allele 2	Heterozygote
571	46	female	0	0	Heterozygote	Heterozygote
573	50	female	0	0	Allele 2	Allele 1
584	56	female	0	0	Allele 2	Allele 1
587	63	female	0	0	Heterozygote	Heterozygote
590	56	female	0	0	Allele 2	Allele 1
592	50	female	0	0	Allele 2	Allele 1
604	52	female	0	0	Allele 2	Allele 1
609	50	female	0	0	Allele 2	Allele 1
612	56	female	0	0	Allele 2	Allele 1
614	62	female	0	0	Allele 2	Allele 1
616	51	female	0	0	Heterozygote	Allele 2
622	52	female	0	0	Heterozygote	Allele 2
624	50	female	0	0	Heterozygote	Allele 2
625	57	female	1	0	Allele 2	Allele 1
628	51	female	0	0	Allele 2	Allele 1
631	60	female	0	0	Allele 2	Allele 1
636	68	female	0	0	Allele 2	Allele 1
637	65	female	0	0	Heterozygote	Allele 2
640	53	female	0	0	Allele 2	Heterozygote
641	79	female	0	0	Allele 2	Allele 1
650	54	female	0	0	Allele 2	Allele 1
651	72	female	0	0	Allele 2	Allele 1
663	50	female	0	0	Allele 2	Allele 1
664	69	female	1	0	Allele 2	Allele 1
673	69	female	0	0	Allele 2	Allele 1
680	66	female	0	0	Allele 2	Allele 1
692	63	female	0	0	Heterozygote	Allele 2
695	67	female	0	0	Allele 2	Allele 1
708	64	female	0	0	Heterozygote	Allele 2
711	66	female	0	0	Allele 2	Allele 1
