# Supplementary material for: MYBL2 alternative splicing-related genetic variants reduce the risk of triple-negative breast cancer in the Chinese population
Source: Front Genet. 2023 Apr 18;14:1150976. doi: 10.3389/fgene.2023.1150976 (PMC10151490; doi:10.3389/fgene.2023.1150976)
Supplement: Supplementary file 8 [file DataSheet2.xlsx]

## Sheet: Sheet1
#CHROM	hg19	hg38	rs-ID	LD	REF	ALT	genesymble	HGVSid	Effect	variation	AS-position	MAF
20	42243121	43614481	rs6073151		A	G	IFT52	c.612+505G>A	ESE Site Broken			G=0.2048
20	42226506	43597866	rs6103391		C	G	IFT52	c.207+1344G>C	ESS Site Broken			G=0.2048
20	42235829	43607189	rs146734714		C	T	IFT52	c.485+2116T>C	ESS Site Broken			T=0.2048
20	42253898	43625258	rs6103396		A	C	IFT52	c.923+1213C>A	ESS Site Broken			C=0.2048
20	42269858	43641218	rs439560		G	T	IFT52	c.1121-1261T>G	ESS Site Broken			T=0.2000
20	42225114	43596474	rs2664519		A	G	IFT52	c.159G>A	New ESE Site			G=0.2048
20	42234936	43606296	rs6130425		C	T	IFT52	c.485+1223T>C	New ESE Site			T=0.2048
20	42238857	43610217	rs6030982		A	G	IFT52	c.486-3633G>A	New ESE Site			G=0.2048
20	42243805	43615165	rs6065636		C	T	IFT52	c.612+1189T>C	New ESE Site			T=0.2048
20	42259636	43630996	rs714998		C	T	IFT52	c.924-4930T>C	New ESE Site			T=0.2000
20	42271374	43642734	rs426197		G	T	IFT52	c.1266+110T>G	New ESE Site			T=0.2000
20	42230695	43602055	rs6073143		C	T	IFT52	c.208-1705T>C	New ESS Site			T=0.2048
20	42268030	43639390	rs409587		C	G	IFT52	c.1120+2137G>C	New ESS Site			G=0.2000
20	42312619	43683979	rs3092364	rs6030996	A	G	MYBL2	c.279+1093G>A	EIE (New ESE Site)/HSF Acceptor site	41.09 > 68.96 => 67.83%	chr20:43683969	G=0.1952
20	42300481	43671841	rs3117536	rs285191	G	T	MYBL2	c.21-1965T>G	ESE Site Broken			T=0.1095
20	42308217	43679577	rs454255	rs6030996	G	T	MYBL2	c.115-2207T>G	ESE Site Broken			T=0.1952
20	42315091	43686451	rs285186	rs6030996	A	G	MYBL2	c.280-401G>A	ESE Site Broken			G=0.1952
20	42323034	43694394	rs3092442	rs285191	C	A	MYBL2	c.663+2075A>C	ESE Site Broken			A=0.1095
20	42300725	43672085	rs3127069	rs6030996	C	T	MYBL2	c.21-1721T>C	ESS Site Broken			T=0.1952
20	42311088	43682448	rs445912	rs6030996	C	T	MYBL2	c.187-346T>C	ESS Site Broken			T=0.1952
20	42311855	43683215	rs387769	rs6030996	C	T	MYBL2	c.279+329T>C	ESS Site Broken			T=0.1952
20	42313552	43684912	rs3092729	rs285191	C	T	MYBL2	c.280-1940T>C	ESS Site Broken			T=0.1095
20	42317440	43688800	rs285189	rs285191	C	T	MYBL2	c.500+1728T>C	ESS Site Broken			T=0.1095
20	42328639	43699999	rs285162	rs285191	C	T	MYBL2	c.906T>C	ESS Site Broken			T=0.1095
20	42308715	43680075	rs405660	rs6030996	G	T	MYBL2	c.115-1709T>G	HSF Acceptor site	57.82 > 85.69 => 48.2%		T=0.1952
20	42321828	43693188	rs384132	rs285191	A	C	MYBL2	c.663+869C>A	HSF Acceptor site	41.65 > 69.52 => 66.91%	chr20:43693178	C=0.1095
20	42337875	43709235	rs285171	rs6030996	G	C	MYBL2	c.1506-728C>G	HSF Acceptor site	40.13 > 68 => 69.45%	chr20:43709224	C=0.1952
20	42329945	43701305	rs285166	rs285191	A	G	MYBL2	c.952-1185G>A	HSF Acceptor site/HSF Donor site	44.02 > 71.89 => 63.31%/69.76 > 80.06 => 14.76%	chr20:43701295/chr20:43701299	G=0.1095
20	42329964	43701324	rs285167	rs285191	G	A	MYBL2	c.952-1166A>G	HSF Acceptor site/HSF Donor site	47.9 > 75.77 => 58.18%/39.19 > 66.33 => 69.25%	chr20:43701313/chr20:43701321	A=0.1095
20	42332782	43704142	rs285169	rs285191	T	C	MYBL2	c.1366-1077C>T	HSF Donor site	37.96 > 65.1 => 71.5%	chr20:43704138	C=0.1095
20	42335680	43707040	rs285170	rs285191	T	C	MYBL2	c.1505+1682C>T	HSF Donor site	52.62 > 79.76 => 51.58%	chr20:43707036	C=0.1048
20	42336205	43707565	rs826955	rs6030996	G	C	MYBL2	c.1505+2207C>G	HSF Donor site	38.18 > 65.32 => 71.08%	chr20:43707562	C=0.1952
20	42336684	43708044	rs420755	rs6030996	G	C	MYBL2	c.1506-1919C>G	HSF Donor site	51.61 > 78.75 => 52.59%	chr20:43708041	C=0.1952
20	42330576	43701936	rs285168	rs285191	C	T	MYBL2	c.952-554T>C	MaxEnt Donor site	1.29 > 3.34 => 158.91%	chr20:43701935	T=0.1095
20	42296961	43668321	rs285204	rs6030996	C	T	MYBL2	c.20+1018T>C	New ESE Site			T=0.1952
20	42306309	43677669	rs6130432	rs6030996	C	T	MYBL2	c.114+3770T>C	New ESE Site			T=0.1952
20	42309154	43680514	rs436397	rs285191	C	T	MYBL2	c.115-1270T>C	New ESE Site			T=0.1095
20	42316582	43687942	rs285187	rs6030996	A	G	MYBL2	c.500+870G>A	New ESE Site			G=0.1952
20	42319516	43690876	rs166942	rs285191	A	G	MYBL2	c.501-1281G>A	New ESE Site			G=0.1095
20	42328222	43699582	rs285161	rs285191	C	G	MYBL2	c.664-175G>C	New ESE Site			G=0.1095
20	42333293	43704653	rs6017147	#N/A	C	G	MYBL2	c.1366-566C>G	New ESE Site			G=0.0048
20	42313414	43684774	rs547151	rs285191	C	T	MYBL2	c.279+1888T>C	New ESS Site			T=0.1095
